# Supplementary material for: Differences of Atomic-Level Interactions between Midazolam and Two CYP Isoforms 3A4 and 3A5
Source: Molecules. 2023 Oct 1;28(19):6900. doi: 10.3390/molecules28196900 (PMC10574787; doi:10.3390/molecules28196900)
Supplement: Supplementary file 1 [file molecules-28-06900-s001.zip]

Archive with 1 entries (1 files):
- molecules-2534716-supplementary.pdf
